# Supplementary material for: Data concerning secondary structure and alpha-glucans-binding capacity of the LaCBM26
Source: Data Brief. 2018 Nov 14;21:1944–9. doi: 10.1016/j.dib.2018.11.056 (PMC6260227; doi:10.1016/j.dib.2018.11.056)
Supplement: Supplementary file 1 — Supplementary material [file mmc1.zip]

Archive with 4 entries (3 files):
- mmc1/
- mmc1/Aauthor declaration Farres.pdf
- mmc1/AUTHOR DECLARATION Hernandez.pdf
- mmc1/Author declaration.pdf
